# Supplementary material for: Behavioural responses of krill and cod to artificial light in laboratory experiments
Source: PLoS One. 2018 Jan 25;13(1):e0190918. doi: 10.1371/journal.pone.0190918 (PMC5784925; doi:10.1371/journal.pone.0190918)
Supplement: S1 File — (XLSX) [file pone.0190918.s003.xlsx]

## Sheet: Sheet1
Replicate group	# krill	Wavel	Light (µE m-2s-1)	Hz	Total # of obs	Total # of krill obs in: Area I	Area II	Area III
1	3	White	0.25	0	10	19	0	0
1	3	White	0.5	0	10	22	0	0
1	3	White	1	0	10	14	2	10
1	3	410	0.25	0	10	14	4	0
1	3	410	0.25	0	10	0	0	0
1	3	410	0.5	0	10	5	2	6
1	3	410	1	0	10	0	0	9
1	3	470	0.25	0	10	2	3	3
1	3	470	0.5	0	10	2	8	5
1	3	470	1	0	10	0	2	14
1	3	560	0.25	0	10	1	0	10
1	3	560	0.5	0	10	1	4	8
1	3	590	0.25	0	10	0	2	9
1	3	625	0.25	0	10	0	0	18
1	3	625	0.5	0	10	0	0	20
1	3	625	1	0	10	0	0	18
1	3	505	0.25	0	10	0	5	2
1	3	505	0.5	0	10	5	5	8
1	3	505	1	0	10	10	0	3
1	3	530	0.25	0	10	6	0	0
1	3	530	0.5	0	10	7	4	4
1	3	530	1	0	10	11	7	6
1	3	448	0.25	0	10	8	5	7
1	3	448	0.5	0	10	13	3	2
1	3	448	1	0	10	10	3	3
1	3	425	0.25	0	10	5	0	0
1	3	425	0.5	0	10	8	3	0
1	3	425	1	0	10	4	2	0
2	3	425	0.25	0	10	0	0	4
2	3	425	0.5	0	10	1	0	13
2	3	425	1	0	10	1	0	2
2	3	410	0.25	0	10	2	0	10
2	3	410	0.5	0	10	0	0	9
2	3	410	1	0	10	1	8	3
2	3	505	0.25	0	10	2	11	8
2	3	505	0.5	0	10	11	5	7
2	3	505	1	0	10	6	3	11
2	3	590	0.25	0	10	6	4	11
2	3	625	0.25	0	10	8	1	9
2	3	625	0.5	0	10	12	2	9
2	3	625	1	0	10	8	2	8
2	3	White	0.25	0	10	8	1	10
2	3	White	0.5	0	10	7	4	10
2	3	White	1	0	10	6	2	11
2	3	448	0.25	0	10	7	0	1
2	3	448	0.5	0	10	8	0	8
2	3	448	1	0	10	12	2	10
2	3	470	0.25	0	10	10	1	4
2	3	470	0.5	0	10	11	3	5
2	3	470	1	0	10	16	1	8
2	3	560	0.25	0	10	15	0	2
2	3	560	0.5	0	10	17	0	10
2	3	530	0.25	0	10	9	0	0
2	3	530	0.5	0	10	8	0	9
2	3	530	1	0	10	10	2	10
3	3	410	0.25	0	10	2	0	0
3	3	410	0.5	0	10	1	0	0
3	3	410	1	0	10	3	0	5
3	3	425	0.25	0	10	4	1	0
3	3	425	0.5	0	10	5	2	1
3	3	425	1	0	10	6	4	4
3	3	448	0.25	0	10	8	2	3
3	3	448	0.5	0	10	13	4	0
3	3	448	1	0	10	15	6	1
3	3	590	0.25	0	10	17	1	2
3	3	625	0.25	0	10	11	2	0
3	3	625	0.5	0	10	7	0	3
3	3	625	1	0	10	7	0	20
3	3	505	0.25	0	10	8	0	3
3	3	505	0.5	0	10	10	0	1
3	3	505	1	0	10	13	2	0
3	3	530	0.25	0	10	16	2	3
3	3	530	0.5	0	10	12	0	3
3	3	530	1	0	10	17	0	0
3	3	470	0.25	0	10	16	0	0
3	3	470	0.5	0	10	16	0	0
3	3	470	1	0	10	7	4	5
3	3	White	0.25	0	10	9	0	10
3	3	White	0.5	0	10	13	1	10
3	3	White	1	0	10	15	0	8
3	3	560	0.25	0	10	14	10	0
3	3	560	0.5	0	10	10	1	7
4	3	590	0.25	0	10	7	5	4
4	3	625	0.25	0	10	13	0	1
4	3	625	0.5	0	10	17	2	6
4	3	625	1	0	10	14	1	6
4	3	448	0.25	0	10	12	0	5
4	3	448	0.5	0	10	14	1	0
4	3	448	1	0	10	18	0	8
4	3	White	0.25	0	10	13	0	5
4	3	White	0.5	0	10	11	4	11
4	3	White	1	0	10	13	2	12
4	3	White	0.5	8	10	5	3	2
4	3	505	0.25	0	10	6	3	6
4	3	505	0.5	0	10	10	4	3
4	3	505	1	0	10	14	0	0
4	3	505	1	2	10	7	2	19
4	3	470	0.25	0	10	7	3	12
4	3	470	0.5	0	10	6	0	12
4	3	470	1	0	10	5	7	2
4	3	425	0.25	0	10	5	1	1
4	3	425	0.5	0	10	1	0	2
4	3	425	1	0	10	1	1	4
4	3	410	0.25	0	10	2	1	2
4	3	410	0.5	0	10	0	1	5
4	3	410	1	0	10	2	0	4
4	3	530	0.25	0	10	7	0	19
4	3	530	0.5	0	10	16	2	11
4	3	530	1	0	10	7	5	16
4	3	560	0.25	0	10	15	4	0
4	3	560	0.5	0	10	13	6	10
5	3	505	0.25	0	10	12	14	0
5	3	505	0.5	0	10	16	7	0
5	3	505	1	0	10	16	2	1
5	3	425	0.25	0	10	11	3	1
5	3	425	0.5	0	10	7	5	0
5	3	425	1	0	10	7	2	0
5	3	448	0.25	0	10	14	3	0
5	3	448	0.5	0	10	17	1	1
5	3	448	1	0	10	10	5	1
5	3	White	0.25	0	10	10	2	6
5	3	White	0.5	0	10	18	2	2
5	3	White	1	0	10	16	4	7
5	3	530	0.25	0	10	14	9	0
5	3	530	0.5	0	10	16	2	8
5	3	530	1	0	10	16	7	0
5	3	530	1	2	10	9	5	4
5	3	530	1	8	10	8	6	6
5	3	470	0.25	0	10	10	2	1
5	3	470	0.5	0	10	16	2	0
5	3	470	1	0	10	17	5	1
5	3	560	0.25	0	10	6	6	2
5	3	560	0.5	0	10	16	2	0
5	3	590	0.25	0	10	8	2	9
5	3	625	0.25	0	10	3	0	8
5	3	625	0.5	0	10	0	0	0
5	3	625	1	0	10	8	1	0
5	3	410	0.25	0	10	0	0	0
5	3	410	0.5	0	10	0	0	0
5	3	410	1	0	10	0	0	0
6	3	410	0.25	0	10	0	0	7
6	3	410	0.5	0	10	0	0	6
6	3	410	1	0	10	0	1	0
6	3	White	0.25	0	10	0	6	10
6	3	White	0.5	0	10	0	8	11
6	3	White	1	0	10	3	4	9
6	3	530	0.25	0	10	8	3	12
6	3	530	0.5	0	10	9	2	5
6	3	530	1	0	10	4	3	22
6	3	425	0.25	0	10	2	4	4
6	3	425	0.5	0	10	0	0	9
6	3	425	1	0	10	3	0	7
6	3	425	0.25	2	10	0	4	3
6	3	425	0.5	8	10	0	6	3
6	3	590	0.25	0	10	1	1	6
6	3	625	0.25	0	10	0	0	13
6	3	625	0.5	0	10	0	0	10
6	3	625	1	0	10	0	1	18
6	3	470	0.25	0	10	1	0	6
6	3	470	0.5	0	10	6	5	8
6	3	470	1	0	10	2	3	7
6	3	505	0.25	0	10	5	1	16
6	3	505	0.5	0	10	9	5	11
6	3	505	1	0	10	5	0	16
6	3	560	0.25	0	10	0	2	24
6	3	560	0.5	0	10	0	0	16
6	3	448	0.25	0	10	1	5	5
6	3	448	0.5	0	10	10	0	6
6	3	448	1	0	10	9	2	4
7	3	425	1	0	10	7	1	5
7	3	425	0.25	0	10	4	2	6
7	3	425	0.5	0	10	0	2	14
7	3	590	0.25	0	10	2	1	22
7	3	625	0.25	0	10	8	3	11
7	3	625	0.5	0	10	2	6	13
7	3	625	1	0	10	2	3	8
7	3	448	0.25	0	10	0	2	12
7	3	448	0.5	0	10	0	1	19
7	3	448	1	0	10	0	0	16
7	3	470	0.25	0	10	3	1	14
7	3	470	0.5	0	10	1	1	13
7	3	470	1	0	10	2	0	12
7	3	470	0.5	2	10	1	2	20
7	3	470	0.5	8	10	0	0	13
7	3	410	0.25	0	10	0	4	6
7	3	410	0.5	0	10	1	0	2
7	3	410	1	0	10	4	1	0
7	3	505	0.25	0	10	8	0	3
7	3	505	0.5	0	10	4	1	11
7	3	505	1	0	10	5	1	14
7	3	560	0.25	0	10	4	0	11
7	3	560	0.5	0	10	1	5	13
7	3	560	0.25	2	10	6	2	8
7	3	560	0.25	8	10	8	3	0
7	3	White	0.25	0	10	14	1	1
7	3	White	0.5	0	10	9	3	6
7	3	White	1	0	10	6	4	4
7	3	530	0.25	0	10	12	2	2
7	3	530	0.5	0	10	18	1	1
7	3	530	1	0	10	9	5	5
8	3	590	0.25	0	10	8	4	7
8	3	590	0.25	2	10	7	0	8
8	3	590	0.25	8	10	9	0	0
8	3	625	0.25	0	10	12	0	4
8	3	625	0.5	0	10	15	1	8
8	3	625	1	0	10	12	2	9
8	3	425	1	0	10	1	4	5
8	3	425	0.25	0	10	2	2	10
8	3	425	0.5	0	10	6	2	0
8	3	560	0.25	0	10	10	0	6
8	3	560	0.5	0	10	10	0	5
8	3	505	0.25	0	10	10	1	7
8	3	505	0.5	0	10	12	1	3
8	3	505	1	0	10	12	1	8
8	3	White	0.25	0	10	14	2	2
8	3	White	0.5	0	10	12	3	9
8	3	White	1	0	10	14	1	9
8	3	530	0.25	0	10	11	4	3
8	3	530	0.5	0	10	10	5	5
8	3	530	1	0	10	10	10	0
8	3	410	0.25	0	10	3	6	0
8	3	410	0.5	0	10	0	1	0
8	3	410	1	0	10	4	0	4
8	3	470	0.25	0	10	5	1	8
8	3	470	0.5	0	10	15	3	2
8	3	470	1	0	10	14	4	0
8	3	448	0.25	0	10	10	8	0
8	3	448	0.5	0	10	3	11	0
8	3	448	1	0	10	6	6	0
8	3	448	1	2	10	8	3	0
8	3	448	1	8	10	14	1	0
