# Supplementary material for: Behavioural responses of krill and cod to artificial light in laboratory experiments
Source: PLoS One. 2018 Jan 25;13(1):e0190918. doi: 10.1371/journal.pone.0190918 (PMC5784925; doi:10.1371/journal.pone.0190918)
Supplement: S2 File — (XLSX) [file pone.0190918.s004.xlsx]

## Sheet: Sheet1
Fish #	Wavel	Hz	Prop of time on lamp side / light on	Controll: prop of time on lamp side/ light off	Relative increase in time on lamp side/light on
1	448	0	0.4	0.5	-0.1
1	505	0	0.4111	0.333	0.0781
1	White	0	0.474	0.3	0.174
1	505	8	0.285	0.25	0.035
1	White	8	0.2222	0.105	0.1172
1	530	0	0.888	0.21	0.678
1	530	2	0	0	0
1	White	2	0	0	0
1	530	0	0	0	0
1	505	2	0.22	0	0.22
2	530	8	0.3888	0.6	-0.2112
2	530	0	0.35	0.4117	-0.0617
2	White	0	0.55	0.4736	0.0764
2	448	8	0.42	0.4	0.02
2	White	2	0.5263	0.2777	0.2486
2	448	0	0.38	0.5	-0.12
2	505	8	0.5	0.4	0.1
2	505	0	0.5	0.3684	0.1316
2	505	8	0.5888	0.5	0.0888
2	448	2	0.6	0.52	0.08
2	530	2	0.5	0.45	0.05
3	505	8	1	0.526	0.474
3	White	2	0	0	0
3	505	0	0	0	0
3	White	8	0.3333	0	0.3333
3	448	8	0	0	0
3	530	2	0.24	0	0.24
3	530	0	0	0	0
3	448	2	0.1176	0	0.1176
3	448	0	0.1578	1	-0.8422
3	White	0	0.1	0	0.1
3	505	2	0	0	0
4	White	0	0.10526	0.3125	-0.20724
4	448	8	0.10526	0.265	-0.15974
4	505	0	0	0.2857	-0.2857
4	White	2	0	0.272	-0.272
4	505	8	0	0	0
4	530	8	0.35	0.578	-0.228
4	505	2	0.111	0.647	-0.536
4	448	0	0.294	0.5294	-0.2354
4	530	0	0.1666	0.4737	-0.3071
4	530	2	0.5	0.5	0
4	White	8	0.35	0.55	-0.2
5	530	0	0.3913	0.6818	-0.2905
5	448	0	0.2083	0.47826	-0.26996
5	White	0	0.263	0.444	-0.181
5	448	8	0	0.1579	-0.1579
5	505	2	0	0.421	-0.421
5	505	0	0.111	0.38	-0.269
5	530	8	0.5	0.25	0.25
5	White	2	0.111	0.2105	-0.0995
5	White	8	0	0.47	-0.47
5	448	2	0.421	0.375	0.046
5	505	8	0.125	0.375	-0.25
5	530	2	0.625	0.0625	0.5625
6	505	8	0.409	0.5	-0.091
6	505	8	0	0.125	-0.125
6	530	8	0	0	0
6	448	2	0	0.3888	-0.3888
6	448	0	0	0.38888	-0.38888
6	448	8	0	0.1666	-0.1666
6	505	0	0	0	0
6	530	0	0	0	0
6	530	2	0	0	0
6	White	8	0.0625	0.4736	-0.4111
6	White	2	0	0	0
6	White	0	0	0	0
7	505	0	0.3158	0.555	-0.2392
7	530	8	0.421	0.666	-0.245
7	505	2	0.238	0.368	-0.13
7	448	0	0.2353	0.3636	-0.1283
7	White	8	0.3888	0.5	-0.1112
7	448	8	0.263	0.21739	0.04561
7	530	2	0.353	0.526	-0.173
7	530	0	0.6315	0.4736	0.1579
7	448	2	0.333	0.526	-0.193
7	White	0	0.727	0.583	0.144
7	White	2	0.368	0.316	0.052
7	505	8	0.5	0.466	0.034
8	505	8	0.1111	0.474	-0.3629
8	White	2	0.333	0.263	0.07
8	505	2	0.1578	0.2857	-0.1279
8	530	0	0.2727	0.353	-0.0803
8	530	2	0.1	0.222	-0.122
8	White	8	0.3478	0.2777	0.0701
8	530	8	0.21	0.47	-0.26
8	505	0	0	0.3157	-0.3157
8	448	8	0.053	0.444	-0.391
8	448	0	0.1666	0.409	-0.2424
8	White	0	0.157	0.3	-0.143
8	448	2	0.066	0.3125	-0.2465
